# Supplementary material for: Proton Conducting Membranes with Molecular Self Assemblies and Ionic Channels for Efficient Proton Conduction
Source: Membranes (Basel). 2022 Nov 22;12(12):1174. doi: 10.3390/membranes12121174 (PMC9781519; doi:10.3390/membranes12121174)
Supplement: Supplementary file 1 [file membranes-12-01174-s001.zip]

Archive with 1 entries (1 files):
- membranes-2004397-supplementary.pdf
